# Supplementary material for: Pulsed addition of HMF and furfural to batch-grown xylose-utilizing Saccharomyces cerevisiae results in different physiological responses in glucose and xylose consumption phase
Source: Biotechnol Biofuels. 2013 Dec 16;6:181. doi: 10.1186/1754-6834-6-181 (PMC3878631; doi:10.1186/1754-6834-6-181)
Supplement: Additional file 1: Table S1 — Genes with oxidoreductase activity induced after pulsing of HMF and furfural in the glucose consumption phase. Table S2. Functional enrichment of genes upregulated in response to pulsing HMF and furfural in the glucose consumption phase. Table S3. Functional enrichment of genes downregulated in response to pulsing HMF and furfural in the glucose consumption phase. Table S4. Genes with oxidoreductase activity induced after pulsing of HMF and furfural in the xylose consumption phase. Table S5. Functional enrichment of genes upregulated in response to pulsing HMF and furfural in the xylose consumption phase. Table S6. Functional enrichment of genes downregulated in response to pulsing HMF and furfural in the xylose consumption phase. HMF: 5-hydroxymethylfurfural. [file 1754-6834-6-181-S1.xlsx]

## Sheet: Additional Table List
Additional Table Name	Additional Table Title
Table S1	Genes with oxidoreductase activity induced after pulsing of HMF and furfural in the glucose consumption phase.
Table S2	Functional enrichment of genes upregulated in response to pulsing HMF and furfural in the glucose consumption phase.
Table S3	Functional enrichment of genes downregulated in response to pulsing HMF and furfural in the glucose consumption phase.
Table S4	Genes with oxidoreductase activity induced after pulsing of HMF and furfural in the xylose consumption phase.
Table S5	Functional enrichment of genes upregulated in response to pulsing HMF and furfural in the xylose consumption phase.
Table S6	Functional enrichment of genes downregulated in response to pulsing HMF and furfural in the xylose consumption phase.

## Sheet: Table S1
Table S1. Genes with oxidoreductase activity induced after pulsing of HMF and furfural in the glucose consumption phase.
Systematic name	Standard name	Log2fold change	Description
YPL171C	OYE3	5.6	Conserved NADPH oxidoreductase containing flavin mononucleotide (FMN), has potential roles in oxidative stress response and programmed cell death
YJL045W	NA	4.56	Minor succinate dehydrogenase isozyme, participates in oxidation of succinate and transfer of electrons to ubiquinone
YFL056C	AAD6	4.44	Putative aryl-alcohol dehydrogenase, involved in oxidative stress response
YAL061W	BDH2	3.81	Putative medium-chain alcohol dehydrogenase with similarity to BDH1
YCL026C-B	HBN1	3.53	Protein of unknown function, similar to bacterial nitroreductases
YLR142W	PUT1	3.07	Proline oxidase, nuclear-encoded mitochondrial protein involved in utilization of proline as sole nitrogen source
YPL088W	NA	2.84	Putative aryl alcohol dehydrogenase
YCL026C-A	FRM2	2.72	Type II nitroreductase, using NADH as reductant, involved in the oxidative stress response
YOL151W	GRE2	2.43	3-methylbutanal reductase and NADPH-dependent methylglyoxal reductase, stress induced
YKL026C	GPX1	2.26	Phospholipid hydroperoxide glutathione peroxidase, protects cells from phospholipid hydroperoxides and nonphospholipid peroxides during oxidative stress
YPL113C	NA	2.2	Glyoxylate reductase, acts on glyoxylate and hydroxypyruvate substrates
YOR374W	ALD4	2.11	Mitochondrial aldehyde dehydrogenase, utilizes NADP+ or NAD+ equally as coenzymes
YBL064C	PRX1	2.09	Mitochondrial peroxiredoxin with thioredoxin peroxidase activity; has a role in reduction of hydroperoxides
YDL243C	AAD4	1.97	Putative aryl-alcohol dehydrogenase, involved in oxidative stress response
YKR049C	FMP46	1.93	Putative redox protein containing a thioredoxin fold
YHR008C	SOD2	1.91	Mitochondrial manganese superoxide dismutase, protects cells against oxygen toxicity
YNL274C	GOR1	1.86	Glyoxylate reductase, protein abundance increases in response to DNA replication stress
YDR402C	DIT2	1.74	N-formyltyrosine oxidase, sporulation-specific microsomal enzyme involved in the production of N,N-bisformyl dityrosine required for spore wall maturation
YDR513W	GRX2	1.73	Cytoplasmic glutaredoxin, thioltransferase, glutathione-dependent disulfide oxidoreductase involved in maintaining redox state of target proteins
YHR104W	GRE3	1.72	Aldose reductase, involved in methylglyoxal, d-xylose, arabinose, and galactose metabolism, stress induced
YGL157W	ARI1	1.66	NADPH-dependent aldehyde reductase, utilizes aromatic and alophatic aldehyde substrates
YKL150W	MCR1	1.58	Mitochondrial NADH-cytochrome b5 reductase, involved in ergosterol biosynthesis
YMR009W	ADI1	1.57	Acireductone dioxygenease involved in the methionine salvage pathway
YHR037W	PUT2	1.53	Nuclear-encoded mitochondrial protein involved in utilization of proline as sole nitrogen source
YMR169C	ALD3	1.52	Cytoplasmic aldehyde dehydrogenase, involved in beta-alanine synthesis, uses NAD+ as the preferred coenzyme
YHR001W-A	QCR10	1.51	Subunit of the ubiqunol-cytochrome c oxidoreductase complex
YHR176W	FMO1	1.5	Flavin-containing monooxygenase, catalyzes oxidation of thiols to maintain the ER redox buffer ratio for correct folding of disulfide-bonded proteins
YDL168W	SFA1	1.48	Bifunctional alcohol dehydrogenase and formaldehyde dehydrogenase, formaldehyde dehydrogenase activity is glutathione-dependent, functions in formaldehyde detoxification and formation of long chain and complex alcohols
YBR046C	ZTA1	1.43	NADPH-dependent quinone reductase, has similarity to E. coli quinone oxidoreductase and to human zeta-crystallin
YIL155C	GUT2	1.41	Mitochondrial glycerol-3-phosphate dehydrogenase
YJR096W	NA	1.4	Putative xylose and arabinose reductase
YLR109W	AHP1	1.39	Thiol-specific peroxiredoxin, reduces hydroperoxides to protect against oxidative damage
YGL205W	POX1	1.34	Fatty-acyl coenzyme A oxidase, involved in the fatty acid beta-oxidation pathway
YML130C	ERO1	1.3	Thiol oxidase required for oxidative protein folding in the ER, essential for maintaining proper redox balance in ER
YNL331C	AAD14	1.27	Putative aryl-alcohol dehydrogenase
YNL181W	NA	1.27	Putative oxidoreductase, required for cell viability
YGR088W	CTT1	1.22	Cytosolic catalase T, has a role in protection from oxidative damage by hydrogen peroxide
YKR009C	FOX2	1.2	Multifunctional enzyme of the peroxisomal fatty acid beta-oxidation pathway
YDL124W	NA	1.2	NADPH-dependent alpha-keto amide reductase, reduces aromatic alpha-keto amides, aliphatic alpha-keto esters, and aromatic alpha-keto esters
YLL057C	JLP1	1.18	Fe(II)-dependent sulfonate/alpha-ketoglutarate dioxygenase, involved in sulfonate catabolism for use as a sulfur source
YOR120W	GCY1	1.17	Glycerol dehydrogenase, involved in an alternative pathway for glycerol catabolism used under microaerobic conditions
YLR070C	XYL2	1.17	Xylitol dehydrogenase, converts xylitol to D-xylulose
YGR234W	YHB1	1.15	Nitric oxide oxidoreductase, flavohemoglobin involved in nitric oxide detoxification, plays a role in the oxidative and nitrosative stress responses
YER141W	COX15	1.11	Protein required for the hydroxylation of heme O to form heme A, which is an essential prosthetic group for cytochrome c oxidase
YDR256C	CTA1	1.11	Catalase A, breaks down hydrogen peroxide in the peroxisomal matrix formed by acyl-CoA oxidase (Pox1p) during fatty acid beta-oxidation
YOL088C	MPD2	1.08	Member of the protein disulfide isomerase (PDI) family, exhibits chaperone activity
YOR388C	FDH1	1.06	NAD(+)-dependent formate dehydrogenase, may protect cells from exogenous formate
YGL187C	COX4	1.04	Subunit IV of cytochrome c oxidase, the terminal member of the mitochondrial inner membrane electron transport chain
YLR214W	FRE1	1.04	Ferric reductase and cupric reductase, reduces siderophore-bound iron and oxidized copper prior to uptake by transporters
YDR096W	GIS1	1.02	Histone demethylase and transcription factor, regulates genes during nutrient limitation
YLR100W	ERG27	1.01	3-keto sterol reductase, catalyzes the last of three steps required to remove two C-4 methyl groups from an intermediate in ergosterol biosynthesis

## Sheet: Table S2
Table S2. Functional enrichment of genes upregulated in response to pulsing HMF and furfural in the glucose consumption phase (P<0.01).
MIPS functional category	n	p-value
01.01.09.04 metabolism of phenylalanine	6	0.0019
01.01.09.05 metabolism of tyrosine	5	0.0084
01.05 C-compound and carbohydrate metabolism	62	0.0013
01.05.02 sugar, glucoside, polyol and carboxylate metabolism	15	0.0028
01.05.02.04 sugar, glucoside, polyol and carboxylate anabolism	12	1.6e-05
01.20.01.01 metabolism of secondary monosaccharides	2	0.0071
02 ENERGY	58	1.4e-06
02.16 fermentation	11	0.0015
02.19 metabolism of energy reserves (e.g. glycogen, trehalose)	15	4.1e-05
10.01.05.03.01 meiotic recombination	10	0.0011
10.03.02 meiosis	24	0.0042
10.03.02.01 meiosis I	5	0.0031
14.01 protein folding and stabilization	18	0.00065
14.13 protein/peptide degradation	45	1.3e-06
14.13.01 cytoplasmic and nuclear protein degradation	31	0.0002
14.13.01.01 proteasomal degradation (ubiquitin/proteasomal pathway)	23	0.00038
18.02.01.02 enzyme inhibitor	8	0.0075
18.02.01.02.03 protease inhibitor	3	0.0053
20.01.27 drug/toxin transport	10	0.0011
20.03.25 ABC transporters	7	0.0073
32 CELL RESCUE, DEFENSE AND VIRULENCE	93	1.6e-11
32.01 stress response	79	7.6e-11
32.01.01 oxidative stress response	15	3.2e-05
32.01.05 heat shock response	7	0.00086
32.05 disease, virulence and defense	8	0.0075
32.05.01.03 chemical agent resistance	7	0.0089
32.07 detoxification	21	0.00069
32.07.07 oxygen and radical detoxification	8	0.00098
32.07.07.01 catalase reaction	2	0.0071
43.01.03.09 development of asco- basidio- or zygospore	24	0.0066
99 UNCLASSIFIED PROTEINS	144	0.0028

## Sheet: Table S3
Table S3. Functional enrichment of genes downregulated in response to pulsing HMF and furfural in the glucose consumption phase (P<0.01).
MIPS functional category	n	p-value
01 METABOLISM	119	0.00031
01.01 amino acid metabolism	48	4.7e-14
01.01.03 assimilation of ammonia, metabolism of the glutamate group	12	1.3e-05
01.01.03.05 metabolism of arginine	7	0.00014
01.01.03.05.01 biosynthesis of arginine	7	1.6e-06
01.01.05.03 metabolism of urea (urea cycle)	3	0.0037
01.01.06 metabolism of the aspartate family	17	1.8e-07
01.01.06.06 metabolism of lysine	7	1.8e-05
01.01.06.06.01 biosynthesis of lysine	6	7.4e-06
01.01.06.06.01.03 aminoadipic acid pathway	6	3.1e-06
01.01.09 metabolism of the cysteine - aromatic group	18	7.1e-07
01.01.09.01 metabolism of glycine	4	0.00072
01.01.09.01.02 degradation of glycine	4	0.00017
01.01.09.07 metabolism of histidine	6	0.00044
01.01.09.07.01 biosynthesis of histidine	6	0.00014
01.01.11 metabolism of the pyruvate family (alanine, isoleucine, leucine, valine) and D-alanine	8	6.3e-06
01.01.11.02 metabolism of isoleucine	4	0.00038
01.01.11.02.01 biosynthesis of isoleucine	3	0.0019
01.01.11.03 metabolism of valine	4	0.00038
01.01.11.03.01 biosynthesis of valine	4	0.00017
01.01.11.04.01 biosynthesis of leucine	3	0.0094
01.03 nucleotide/nucleoside/nucleobase metabolism	33	9.6e-07
01.03.01 purin nucleotide/nucleoside/nucleobase metabolism	23	1.7e-13
01.03.01.03 purine nucleotide/nucleoside/nucleobase anabolism	16	6.3e-13
01.03.04 pyrimidine nucleotide/nucleoside/nucleobase metabolism	8	0.0069
01.03.04.03 pyrimidine nucleotide/nucleoside/nucleobase anabolism	4	0.0078
01.05.05 C-1 compound metabolism	4	0.00072
01.05.05.07 C-1 compound catabolism	3	0.0019
01.05.11 aromate metabolism	3	0.0019
01.05.11.04 aromate anabolism	3	0.00021
01.05.13 transfer of activated C-1 groups	7	0.0001
01.05.13.03 tetrahydrofolate-dependent C-1-transfer	6	5.2e-05
01.07 metabolism of vitamins, cofactors, and prosthetic groups	18	0.0086
01.20.17.01 metabolism of nonprotein amino acids	4	0.002
11.04.01 rRNA processing	31	1.2e-06
11.06 RNA modification	14	1.8e-05
11.06.01 rRNA modification	6	0.00044
12 PROTEIN SYNTHESIS	111	5.5e-40
12.01 ribosome biogenesis	98	4.4e-48
12.01.01 ribosomal proteins	88	5.8e-48
12.10 aminoacyl-tRNA-synthetases	7	0.0075
16.03 nucleic acid binding	34	0.002
16.03.03 RNA binding	28	6.6e-06
16.21 complex cofactor/cosubstrate/vitamine binding	10	0.002
16.21.07 NAD/NADP binding	10	3.2e-05
20.01.17 nucleotide/nucleoside/nucleobase transport	5	0.0054

## Sheet: Table S4
Table S4. Genes with oxidoreductase activity induced after pulsing of HMF and furfural in the xylose consumption phase.
Systematic name	Standard name	Log2fold change	Description
YMR009W	ADI1	2.62	Acireductone dioxygenease involved in the methionine salvage pathway
YGL160W	AIM14	1.88	NADPH oxidase localized to the perinuclear ER, produces superoxide from NADPH
YPL061W	ALD6	2.38	Cytosolic aldehyde dehydrogenase, utilizes NADP+ as the preferred coenzyme, required for conversion of acetaldehyde to acetate
YER069W	ARG5,6	1.41	Acetylglutamate kinase and N-acetyl-gamma-glutamyl-phosphate reductase, catalyzes the 3rd step in arginine biosynthesis
YGL157W	ARI1	1.61	NADPH-dependent aldehyde reductase, utilizes aromatic and alophatic aldehyde substrates
YBL098W	BNA4	1.55	Kynurenine 3-mono oxygenase, required for the de novo biosynthesis of NAD from tryptophan via kynurenine
YGR088W	CTT1	2.34	Cytosolic catalase T, has a role in protection from oxidative damage by hydrogen peroxide
YML054C	CYB2	2.62	Cytochrome b2 (L-lactate cytochrome-c oxidoreductase), component of the mitochondrial intermembrane space
YGR175C	ERG1	2.6	Squalene epoxidase, catalyzes the epoxidation of squalene to 2,3-oxidosqualene
YNL280C	ERG24	1.26	C-14 sterol reductase, acts in ergosterol biosynthesis
YGL001C	ERG26	1.25	C-3 sterol dehydrogenase, catalyzes the second of three steps required to remove two C-4 methyl groups from an intermediate in ergosterol biosynthesis
YLR100W	ERG27	2.16	3-keto sterol reductase, catalyzes the last of three steps required to remove two C-4 methyl groups from an intermediate in ergosterol biosynthesis
YLR056W	ERG3	1.43	C-5 sterol desaturase, glycoprotein that catalyzes the introduction of a C-5(6) double bond into episterol, a precursor in ergosterol biosynthesis
YGL012W	ERG4	1.06	C-24(28) sterol reductase, catalyzes the final step in ergosterol biosynthesis
YMR015C	ERG5	1.3	C-22 sterol desaturase, a cytochrome P450 enzyme that catalyzes the formation of the C-22(23) double bond in the sterol side chain in ergosterol biosynthesis
YOR381W	FRE3	1.87	Ferric reductase, reduces siderophore-bound iron prior to uptake by transporters
YOR375C	GDH1	3.27	NADP(+)-dependent glutamate dehydrogenase, synthesizes glutamate from ammonia and alpha-ketoglutarate
YOL151W	GRE2	2.02	3-methylbutanal reductase and NADPH-dependent methylglyoxal reductase, stress induced
YDR098C	GRX3	1.1	Glutathione-dependent oxidoreductase, hydroperoxide and superoxide-radical responsive
YCL026C-B	HBN1	1.43	Protein of unknown function, similar to bacterial nitroreductases
YML075C	HMG1	4.17	HMG-CoA reductase that catalyzes the conversion of HMG-CoA to mevalonate, which is a rate-limiting step in sterol biosynthesis
YLR205C	HMX1	3.87	ER localized heme oxygenase, involved in heme degradation during iron starvation and in the oxidative stress response
YLR174W	IDP2	1.4	Cytosolic NADP-specific isocitrate dehydrogenase, catalyzes oxidation of isocitrate to alpha-ketoglutarate
YML056C	IMD4	1.09	Inosine monophosphate dehydrogenase, catalyzes the first step of GMP biosynthesis
YCL018W	LEU2	1.08	Beta-isopropylmalate dehydrogenase (IMDH), catalyzes the third step in the leucine biosynthesis pathway
YKL029C	MAE1	1.96	Mitochondrial malic enzyme, catalyzes the oxidative decarboxylation of malate to pyruvate
YFR030W	MET10	1.18	Subunit alpha of assimilatory sulfite reductase, which converts sulfite into sulfide
YGL125W	MET13	1.04	Major isozyme of methylenetetrahydrofolate reductase, catalyzes the reduction of 5,10-methylenetetrahydrofolate to 5-methyltetrahydrofolate in the methionine biosynthesis pathway
YPR167C	MET16	1.92	3'-phosphoadenylsulfate reductase, involved in sulfate assimilation and methionine metabolism
YJR137C	MET5	1.11	Sulfite reductase beta subunit, involved in amino acid biosynthesis, transcription repressed by methionine
YBR213W	MET8	2.17	Bifunctional dehydrogenase and ferrochelatase, required for sulfate assimilation and methionine biosynthesis
YBR084W	MIS1	1.17	Mitochondrial C1-tetrahydrofolate synthase, involved in interconversion between different oxidation states of tetrahydrofolate (THF)
YOR288C	MPD1	1.16	Member of the protein disulfide isomerase (PDI) family
YOL088C	MPD2	1.48	Member of the protein disulfide isomerase (PDI) family, exhibits chaperone activity
YHR063C	PAN5	1.44	2-dehydropantoate 2-reductase, part of the pantothenic acid pathway
YLR142W	PUT1	1.66	Proline oxidase, nuclear-encoded mitochondrial protein involved in utilization of proline as sole nitrogen source
YNR015W	SMM1	1.04	Dihydrouridine synthase
YPL252C	YAH1	1.15	Ferredoxin of the mitochondrial matrix required for formation of cellular iron-sulfur proteins

## Sheet: Table S5
Table S5. Functional enrichment of genes upregulated in response to pulsing HMF and furfural in the xylose consumption phase (P<0.01).
MIPS functional category	n	p-value
01 METABOLISM	176	2.8e-09
01.01 amino acid metabolism	42	8.9e-07
01.01.03 assimilation of ammonia, metabolism of the glutamate group	10	0.0032
01.01.03.05 metabolism of arginine	6	0.0047
01.01.06 metabolism of the aspartate family	16	4e-05
01.01.06.05 metabolism of methionine	13	1.2e-06
01.01.06.05.01 biosynthesis of methionine	7	4e-05
01.01.06.05.01.01 biosynthesis of homocysteine	4	0.0011
01.02 nitrogen, sulfur and selenium metabolism	17	0.0015
01.02.03 sulfur metabolism	6	6e-06
01.02.03.01 sulfate assimilation	6	6e-06
01.03 nucleotide/nucleoside/nucleobase metabolism	29	0.0057
01.05.06 C-2 compound and organic acid metabolism	4	0.0036
01.05.06.07 C-2 compound and organic acid catabolism	4	0.0036
01.05.11.07 aromate catabolism	2	0.0063
01.05.11.07.01 aerobic aromate catabolism	2	0.0063
01.06 lipid, fatty acid and isoprenoid metabolism	41	0.00012
01.06.06 isoprenoid metabolism	20	3.8e-12
01.06.06.11 tetracyclic and pentacyclic triterpenes (cholesterin, steroids and hopanoids) metabolism	19	2.2e-12
01.20.17.01 metabolism of nonprotein amino acids	4	0.0056
11.04.01 rRNA processing	35	9.9e-06
11.06 RNA modification	16	2.7e-05
11.06.01 rRNA modification	8	3.2e-05
16.03 nucleic acid binding	48	5.2e-05
16.03.03 RNA binding	30	0.00019
16.21 complex cofactor/cosubstrate/vitamine binding	12	0.0017
16.21.07 NAD/NADP binding	9	0.0016
20.01 transported compounds (substrates)	62	0.0097
20.01.03 C-compound and carbohydrate transport	16	2.2e-05
20.01.03.01 sugar transport	7	0.0064
20.01.07 amino acid/amino acid derivatives transport	12	0.00014
20.03.25 ABC transporters	7	0.0052
32.05.01.03 chemical agent resistance	7	0.0064

## Sheet: Table S6
Table S6. Functional enrichment of genes downregulated in response to pulsing HMF and furfural in the xylose consumption phase (P<0.01).
MIPS functional category	n	p-value
01.05 C-compound and carbohydrate metabolism	37	0.00046
01.05.03 polysaccharide metabolism	9	0.0014
01.05.03.01 glycogen metabolism	4	1.4e-05
01.05.03.01.04 glycogen anabolism	4	1.4e-05
01.06.05 fatty acid metabolism	6	0.00036
02 ENERGY	26	0.0053
10.03.03 cytokinesis (cell division) /septum formation and hydrolysis	9	0.0026
